# Supplementary material for: Role of Telomere Length in Survival of Patients with Idiopathic Pulmonary Fibrosis and Other Interstitial Lung Diseases
Source: Biomedicines. 2023 Dec 8;11(12):3257. doi: 10.3390/biomedicines11123257 (PMC10741059; doi:10.3390/biomedicines11123257)
Supplement: Supplementary file 1 [file biomedicines-11-03257-s001.zip]

Archive with 1 entries (1 files):
- biomedicines-2758207-supplementary.pdf
